# Supplementary material for: Bisphenol A Exposure Interferes with Reproductive Hormones and Decreases Sperm Counts: A Systematic Review and Meta-Analysis of Epidemiological Studies
Source: Toxics. 2024 Apr 17;12(4):294. doi: 10.3390/toxics12040294 (PMC11054375; doi:10.3390/toxics12040294)
Supplement: Supplementary file 1 [file toxics-12-00294-s001.zip]

Archive with 1 entries (1 files):
- toxics-2949068-supplementary.pdf
